# Supplementary material for: Co-binding by YY1 identifies the transcriptionally active, highly conserved set of CTCF-bound regions in primate genomes
Source: Genome Biol. 2013 Dec 31;14(12):R148. doi: 10.1186/gb-2013-14-12-r148 (PMC4056453; doi:10.1186/gb-2013-14-12-r148)
Supplement: Additional file 2 — Scripts in Perl and R used for computational analyses. [file gb-2013-14-12-r148-S2.zip]

Archive with 15 entries (14 files):
- GB_ccat_compara.R
- __MACOSX/
- __MACOSX/._GB_ccat_compara.R
- GB_ccat_peakproperties.R
- __MACOSX/._GB_ccat_peakproperties.R
- GB_ccat_readpeaks.R
- __MACOSX/._GB_ccat_readpeaks.R
- GB_ccat_repeatanalysis.R
- __MACOSX/._GB_ccat_repeatanalysis.R
- GB_compara_matchPeaks.pl
- __MACOSX/._GB_compara_matchPeaks.pl
- GB_compara_registry.txt
- __MACOSX/._GB_compara_registry.txt
- GB_ctcfprimate-utils.R
- __MACOSX/._GB_ctcfprimate-utils.R
