# Supplementary material for: Co-binding by YY1 identifies the transcriptionally active, highly conserved set of CTCF-bound regions in primate genomes
Source: Genome Biol. 2013 Dec 31;14(12):R148. doi: 10.1186/gb-2013-14-12-r148 (PMC4056453; doi:10.1186/gb-2013-14-12-r148)
Supplement: Additional file 2 — Scripts in Perl and R used for computational analyses. [file gb-2013-14-12-r148-S2.zip › GB_ccat_compara.R]

###############################################################################################################################
##
## Name: GB_ccat_compara.R
##
## Description
##	 Example of script that  processes text files containing conservation information for genomic intervals obtained
##   through Ensembl (compara_matchPeaks.pl); each interval is stored as an element of a GRanges object and GRanges 
##   objects combined into a list (each element is one species)
## 
## Note 
##    This script requires functionality from GB_ctcfprimate-utils.R, reads the peak information from CCAT-peaks.RData
##    and requires updated path and dir information; the compara text files should be placed in path/dir/compara,
## 	  names, species and indices for these species are to be changed depending on the datasets employed
##	   R version 2.11.1, Bioconductor version 2.6
##
## Author:
##	   Petra Schwalie (petra.schwalie@epfl.ch), EPFL
##	   19/11/2013
##
################################################################################################################################


### load specific functionality ###
source("GB_ctcfprimate-utils.R")

##### initialize directories ######
mycaller="ccat"
##### change with peak directory ##
dir="ccat/"
ccatdircontent=list.files(paste(path,dir,sep=""),pattern=".region$")

##### initialize organisms ######
org=c("hsa","ptr","ggo","ppy","mml","pha","cja","mmu")
organisms=c("human","chimp","gorilla", "orangutan","macaque","baboon","marmoset","mouse")
dborganisms=c("homo_sapiens","pan_troglodytes","gorilla_gorilla","pongo_pygmaeus","macaca_mulatta","callithrix_jacchus")
dborganismsMam=c("homo_sapiens","pan_troglodytes","macaca_mulatta","callithrix_jacchus","mus_musculus")

##### load the R object containing the peak GRanges lists #####
load(paste(path,dir,"CCAT-peaks.RData",sep=""))

##### reads from the folder where compara_matchPeaks.pl was run ######
ctcf.GR=cctcf.GR
##### the compara result files need to be placed in a separate compara/ directory ####
allfiles=list.files(paste(path,dir,"/compara/",sep=""))
ctcffiles=allfiles[grep("CTCF",allfiles)]

###### names of the different samples ######
mysamples=c("hsa_LCL_","hsa_Liver_","ptr_LCL_","ggo_LCL_","ppy_LCL_","mml_LCL_","mml_Liver_","pha_LCL_","cja_LCL_","cja_Liv_","mmu_Liv_")

##### Correcting the compara tables (needs to be run once) ####################################################################
###### for CTCF #######
compara.list=list(NA)
for (i in 1:c(length(mysamples)-1)) {
	myfiles=ctcffiles[grep(mysamples[i],ctcffiles)]
	if (length(myfile)>0) {
		compara.list[[i]]<- t(apply(read.csv(paste(path,dir,"/compara/",myfile,sep=""),sep="\t",head=FALSE,colClasses=c(rep("character",length(dborganisms)))),1,function(x) correct (x,dborganisms)))
	}
	save(compara.list,file=paste(path,dir,"/compara/Compara-CTCF-overlaps_EPO60.RData",sep=""))
}
###### for YY1 ######
mylen=lapply(cyy1.GR,function(x) length(x))
yy1files=allfiles[grep("YY1",allfiles)]
yy1compara.list=list(NA)
yy1compara.listMam=list(NA)
for (i in 1:c(length(mysamples)-1)) {
	if (mylen[i]>1) {
		myfiles=yy1files[grep(mysamples[i],yy1files)]
		if (length(myfile)>0) {
			yy1compara.list[[i]]<- t(apply(read.csv(paste(path,dir,"/compara/",myfile,sep=""),sep="\t",head=FALSE,colClasses=c(rep("character",length(dborganisms)))),1,function(x) correct (x,dborganisms)))
		}
		save(yy1compara.list,file=paste(path,dir,"/compara/Compara-YY1-overlaps_EPO60.RData",sep=""))
	}
	else {
		yy1compara.list[[i]]=NULL
	}
}


###### Get the Pairwise overlaps numbers #####################################################################################
load(paste(path,dir,"/compara/Compara-CTCF-overlaps_EPO60.RData",sep=""))
load(paste(path,dir,"/compara/Compara-YY1-overlaps_EPO60.RData",sep=""))

##### create the conservation categories #####################################################################################
categories=c("1111111")
for (i in 1:6) {
	categories=c(categories,permut(i,7))
}
categories=sort(categories)
#### which of the samples to overlap #####
dborganismsIndex=c(1,3:6,8:9)
comparaindex=c(1,1,2:5,5,5,6,6)
peakindex=1:10
overlapsPrimateLCL=getPeakOverlapJul(compara.list,ctcf.GR,categories,dborganisms,dborganismsIndex, comparaindex,peakindex)
overlapsPrimateLCLYY1=getPeakOverlapJul(compara.list,cyy1.GR,categories,dborganisms,dborganismsIndex, comparaindex,peakindex)
#### write out the different categories of overlaps #####
write.table(overlapsPrimateLCL[[2]],paste(path,dir,"/compara/Compara-overlap_numbers_EPO60_PrimateLCL_all.txt",sep=""),sep="\t",quote=FALSE,col.names=TRUE,row.names=TRUE)
save(compara.list,compara.listMam,overlapsPrimateLCL,overlapsPrimateLCLYY1,file=paste(path,dir,"/compara/Compara-CTCF-overlaps_EPO60_all.RData",sep=""))

##### analoguos analysis to be employed for YY1 overlaps ######
##### [...]

##### Map the conservation pattern to peaks  ######
load(paste(path,dir,"/compara/Compara-CTCF-overlaps_EPO60_all.RData",sep=""))
ctcfindex=c(1,0,2:5,0,6,7,0)
yy1index=c(1,0,2,0,3,0,0,4,0,0)
bigpeaks=list(NA)
for (i in 1:(length(cctcf.GR)-1)) {
	doboth="both"
if (length(grep("LCL",mysamples[i]))==1) {
		if (yy1index[i]==0) {
			doboth="onlyctcf"
		}
		intermpeaks=mapPeakConsJul(ctcf.GR[[i]],overlapsPrimateLCL[[1]][[i]],overlapsPrimateLCLYY1[[1]][[i]],ctcfindex[i],yy1index[i],
			length(unlist(strsplit(overlapsPrimateLCL[[1]][[i]][1],";"))),length(unlist(strsplit(overlapsPrimateLCL[[1]][[i]][1],";"))),doboth)
	}
	p.GR=ctcf.GR[[i]]
	elementMetadata(p.GR)$PrimateEPOLCLCTCF=elementMetadata(intermpeaks)$conservation
	elementMetadata(p.GR)$PrimateEPOLCLYY1=elementMetadata(intermpeaks)$conservationYY1
	bigpeaks[[i]]=p.GR
	save(bigpeaks,file=paste(path,dir,"/compara/CTCF-peaks_PrimateLCL_EPO60.RData",sep=""))
}
save(bigpeaks,file=paste(path,dir,"/compara/CTCF-peaks_PrimateLCL_EPO60.RData",sep=""))

######## Add the conservation information to the CTCF GRanges List #############
load(paste(path,dir,"/compara/CTCF-peaks_PrimateLCL_EPO60.RData",sep=""))
for (i in 1:length(bigpeaks)) {
	elementMetadata(cctcf.GR[[i]])$PrimateEPOLCLCTCF=elementMetadata(bigpeaks[[i]])$PrimateEPOLCLCTCF
	elementMetadata(cctcf.GR[[i]])$PrimateEPOLCLYY1=elementMetadata(bigpeaks[[i]])$PrimateEPOLCLYY1
}
### save the file
save(cctcf.GR,file=paste(path,dir,"compara/CTCF-peaks-AllEPO60.RData",sep=""))

##### analoguos for YY1 overlaps and for other types of alignments (e.g. Mammalian EPO) ######
##### [...]
