# Supplementary material for: Co-binding by YY1 identifies the transcriptionally active, highly conserved set of CTCF-bound regions in primate genomes
Source: Genome Biol. 2013 Dec 31;14(12):R148. doi: 10.1186/gb-2013-14-12-r148 (PMC4056453; doi:10.1186/gb-2013-14-12-r148)
Supplement: Additional file 2 — Scripts in Perl and R used for computational analyses. [file gb-2013-14-12-r148-S2.zip › GB_ccat_peakproperties.R]

###############################################################################################################################
##
## Name: GB_ccat_peakproperties.R
##
## Description
##	 Example of script that creates and analyses the properties of different categories of CTCF binding sites,
##   subcategories can be conserved/species-specific (and subsets thereof) as well as CTCF-YY1, CTCF-only or YY1-only
## 
## Note 
##    This script requires functionality from GB_ctcfprimate-utils.R, reads the peak information from CCAT-peaks.RData
##    and requires updated path and dir information; reads the compara mapped peak from CTCF-peaks-AllEPO60.RData;
## 	  names, species and indices for these species are to be changed depending on the datasets employed; directory
##    compara/ is used for the comparative information and ctcfyy1/ for the YY1 overlap information
##	  R version 2.11.1, Bioconductor version 2.6
##
## Author:
##	   Petra Schwalie (petra.schwalie@epfl.ch), EPFL
##	   19/11/2013
##
################################################################################################################################

### load specific functionality ###
source("GB_ctcfprimate-utils.R")

###### Initialise variables and organisms #######
mycaller="ccat"
dir="ccat/"
ccatdircontent=list.files(paste(path,dir,sep=""),pattern=".region$")
mysamples=c("hsa_LCL_","hsa_Liver_","ptr_LCL_","ggo_LCL_","ppy_LCL_","mml_LCL_","mml_Liver_","pha_LCL_","cja_LCL_","cja_Liv_","mmu_Liv_")
mysamplesMam=c("hsa_LCL_","hsa_Liver_","ptr_LCL_","ggo_LCL_","ppy_LCL_","mml_LCL","mml_Liver","pha_LCL_","cja_LCL_","cja_Liv_","mmu_Liv_")
org=c("hsa","ptr","ggo","ppy","mml","pha","cja","mmu")
organisms=c("human","chimp","gorilla", "orangutan","macaque","baboon","marmoset","mouse")
dborganisms=c("homo_sapiens","pan_troglodytes","gorilla_gorilla","pongo_pygmaeus","macaca_mulatta","callithrix_jacchus")
dborganismsMam=c("homo_sapiens","pan_troglodytes","macaca_mulatta","callithrix_jacchus","mus_musculus")

#### Load peak data ####
load(paste(path,dir,"CCAT-peaks.RData",sep=""))
ctcf.GR=cctcf.GR

################################################# CREATE SPECIES-SPECIFIC/ALL-SHARED PEAK SETS #######################################
#### load the comparative information #####
load(paste(path,dir,"compara/CTCF-peaks-AllEPO60.RData",sep=""))

primatelcl=c(1,3,4,5,6,8,9)
ctcfSpecies=list(NA)
k=1
#### species-specific alignment
for (i in 1:length(cctcf.GR)){
	if (i%in%primatelcl) {
		temp=rep(0,7)
		temp[k]=1
		ctcfSpecies[[k]]=cctcf.GR[[i]][which(elementMetadata(cctcf.GR[[i]])$PrimateEPOLCLCTCF%in%paste(temp,collapse=""))]
		k=k+1
	}
}
#### two species alignment
k=1
temp=rep(0,7)
tempmatrix=matrix(data=NA,ncol=7,nrow=7)
for (p in 1:7) {
	tempmatrix[p,]=temp
	tempmatrix[p,p]=1
}
ctcf2Species=list(NA)
for (i in 1:length(cctcf.GR)){
	if (i%in%primatelcl) {
		temp=tempmatrix
		temp[,k]=1
		temp=temp[which(apply(temp,1,function(x)sum(x))==2),]
		temp=apply(temp,1,function(x) paste(x,collapse=""))
		ctcf2Species[[k]]=cctcf.GR[[i]][which(elementMetadata(cctcf.GR[[i]])$PrimateEPOLCLCTCF%in%temp)]
		k=k+1
	}
}
#### not in alignemnt
ctcfSpecies0=list(NA)
k=1
for (i in 1:length(cctcf.GR)){
	if (i%in%primatelcl) {
		temp=rep(0,7)
		ctcfSpecies0[[k]]=cctcf.GR[[i]][which(elementMetadata(cctcf.GR[[i]])$PrimateEPOLCLCTCF%in%paste(temp,collapse=""))]
		k=k+1
	}
}
#### all primates
ctcfPrimate=list(NA)
k=1
for (i in 1:length(cctcf.GR)){
	if (i%in%primatelcl) {
		temp=rep(1,7)
		ctcfPrimate[[k]]=cctcf.GR[[i]][which(elementMetadata(cctcf.GR[[i]])$PrimateEPOLCLCTCF%in%paste(temp,collapse=""))]
		k=k+1
	}
}
#### 6 primates
ctcfPrimate6=list(NA)
k=1
temp=rep(1,7)
tempmatrix=matrix(data=NA,ncol=7,nrow=7)
for (p in 1:7) {
	tempmatrix[p,]=temp
	tempmatrix[p,p]=0
}
temp=apply(tempmatrix,1,function(x) paste(x,collapse=""))
for (i in 1:length(cctcf.GR)){
	if (i%in%primatelcl) {
		ctcfPrimate6[[k]]=cctcf.GR[[i]][which(elementMetadata(cctcf.GR[[i]])$PrimateEPOLCLCTCF%in%temp)]
		k=k+1
	}
}

ctcfSpeciesID=lapply(ctcfSpecies,function(x) names(x))
ctcf2SpeciesID=lapply(ctcf2Species,function(x) names(x))
ctcfPrimateID=lapply(ctcfPrimate,function(x) names(x))
ctcfPrimate6ID=lapply(ctcfPrimate6,function(x) names(x))

###### Save the different peak categories into a list #######
mycategoriesPeaks=list(ctcfSpecies,ctcf2Species,ctcfPrimate6,ctcfPrimate)
mycategoriesIDs=list(ctcfSpeciesID,ctcf2SpeciesID,ctcfPrimate6ID,ctcfPrimateID)
names(mycategoriesPeaks)=names(mycategoriesIDs)=c("Species","2Species","6Species","7Species")
save(mycategoriesPeaks,mycategoriesIDs,file=paste(path,dir,"compara/SpeciesSpec-AllPrimates-EPOLCL-peaks.RData",sep=""))
load(paste(path,dir,"compara/SpeciesSpec-AllPrimates-EPOLCL-peaks.RData",sep=""))
#####################################################################################################################################


#################################### CHECK DIFFERENT PROPERTIES OF THE PEAK SETS BASED ON CONSERVATION CLASSES ######################
## Score and Counts ##
myscoresAll=list(NA) 
myFPKMAll=list(NA)
myscoresMed=list(NA)
myFPKMMed=list(NA)
for (i in 1:length(mycategoriesPeaks)) {
	myscoresAll[[i]]=unlist(lapply(mycategoriesPeaks[[i]],function(x) elementMetadata(x)$score))
	myFPKMAll[[i]]=unlist(lapply(mycategoriesPeaks[[i]],function(x) elementMetadata(x)$count/width(x)))
	myscoresMed[[i]]=unlist(lapply(mycategoriesPeaks[[i]],function(x) median(elementMetadata(x)$score)))
	myFPKMMed[[i]]=unlist(lapply(mycategoriesPeaks[[i]],function(x) median(elementMetadata(x)$count/width(x))))
}
save(myscoresAll,myFPKMAll,myscoresMed,myFPKMMed,file=paste(path,dir,"compara/SpeciesSpec-AllPrimates-EPOLCL-saved.RData",sep=""))

## Motif ##
### Fraction with motif, fraction with >1 motif and motif score for the ones that have motif
### load a GRanges list where each peak also contains motif information (elementMetadata slots CTCFNr, CTCF, ...)
load(paste(path,mycaller,"/motif/CTCF-peaks-motifs-all.RData",sep=""))
motifs.GR=cctcf.GR[myindex]
withMotif=list(NA) 
withMMotif=list(NA)
motifScoresAll=list(NA)
motifScoresMed=list(NA)
for (i in 1:length(mycategoriesIDs)) {
	mymotifs=lapply(1:7,function(x) motifs.GR[[x]][which(names(motifs.GR[[x]])%in%mycategoriesIDs[[i]][[x]])])
	withMotif[[i]]=unlist(lapply(mymotifs,function(x) length(which(elementMetadata(x)$CTCFNr>0))/length(x) ))
	withMMotif[[i]]=unlist(lapply(mymotifs,function(x) length(which(elementMetadata(x)$CTCFNr>1))/length(x) ))
	motifScoresAll[[i]]=unlist(lapply(mymotifs,function(x) getMaxMotif(elementMetadata(x)$CTCF)))
	motifScoresMed[[i]]=unlist(lapply(mymotifs,function(x) median(getMaxMotif(elementMetadata(x)$CTCF))))
}
save(myscoresAll,myFPKMAll,myscoresMed,myFPKMMed,withMotif,withMMotif,motifScoresAll,motifScoresMed,file=paste(path,dir,"compara/SpeciesSpec-AllPrimates-EPOLCL-saved.RData",sep=""))
####### analoguos analysis for all other properties, including CpG island overlap, transcripts, DHS, repeats, cell types ...  ######
####################################################################################################################################


#################################### CHECK DIFFERENT PROPERTIES OF THE PEAK SETS BASED ON CTCF-YY1 CLASSES ######################

#### only subset peaks for which yy1 information is available 
mylen=unlist(lapply(cyy1.GR,function(x) length(x)))
yy1categories=list(ctcfnyy1.GR,ctcfyy1.GR,yy1ctcf.GR,yy1nctcf.GR,cctcf.GR,cyy1.GR)
yy1index=which(mylen>1)

### Score and FPKM
myscoresMerged=lapply(yy1categories,function(y) unlist(lapply(yy1index,function(x) elementMetadata(y[[x]])$score)))
myscoresAll=lapply(yy1categories,function(y) lapply(yy1index,function(x) elementMetadata(y[[x]])$score))
myscoresMed=lapply(myscoresAll,function(y) unlist(lapply(y,function(x) median(x))))
myFPKMMerged=lapply(yy1categories,function(y) unlist(lapply(yy1index,function(x) elementMetadata(y[[x]])$count/width(y[[x]]))))
myFPKMAll=lapply(yy1categories,function(y) lapply(yy1index,function(x) elementMetadata(y[[x]])$count/width(y[[x]])))
myFPKMMed=lapply(myFPKMAll,function(y) unlist(lapply(y,function(x) median(x))))

### Motif Score and Nrs ###
withCTCF=list(NA) 
withMCTCF=list(NA)
motifScoresCTCFAll=list(NA)
motifScoresCTCFMed=list(NA)
withYY1=list(NA) 
withMYY1=list(NA)
motifScoresYY1All=list(NA)
motifScoresYY1Med=list(NA)
withYY1short=list(NA) 
withMYY1short=list(NA)
motifScoresYY1shortAll=list(NA)
motifScoresYY1shortMed=list(NA)

for (i in 1:length(yy1categories)) {
	withCTCF[[i]]=unlist(lapply(yy1categories[[i]][yy1index],function(x) length(which(elementMetadata(x)$CTCFNr>0))/length(x) ))
	withMCTCF[[i]]=unlist(lapply(yy1categories[[i]][yy1index],function(x) length(which(elementMetadata(x)$CTCFNr>1))/length(x) ))
	motifScoresCTCFAll[[i]]=unlist(lapply(yy1categories[[i]][yy1index],function(x) getMaxMotif(elementMetadata(x)$CTCF)))
	motifScoresCTCFMed[[i]]=unlist(lapply(yy1categories[[i]][yy1index],function(x) median(getMaxMotif(elementMetadata(x)$CTCF))))
	
	withYY1[[i]]=unlist(lapply(yy1categories[[i]][yy1index],function(x) length(which(elementMetadata(x)$YY1Nr>0))/length(x) ))
	withMYY1[[i]]=unlist(lapply(yy1categories[[i]][yy1index],function(x) length(which(elementMetadata(x)$YY1Nr>1))/length(x) ))
	motifScoresYY1All[[i]]=unlist(lapply(yy1categories[[i]][yy1index],function(x) getMaxMotif(elementMetadata(x)$YY1)))
	motifScoresYY1Med[[i]]=unlist(lapply(yy1categories[[i]][yy1index],function(x) median(getMaxMotif(elementMetadata(x)$YY1))))
	
	withYY1short[[i]]=unlist(lapply(yy1categories[[i]][yy1index],function(x) length(which(elementMetadata(x)$YY1shortNr>0))/length(x) ))
	withMYY1short[[i]]=unlist(lapply(yy1categories[[i]][yy1index],function(x) length(which(elementMetadata(x)$YY1shortNr>1))/length(x) ))
	motifScoresYY1shortAll[[i]]=unlist(lapply(yy1categories[[i]][yy1index],function(x) getMaxMotif(elementMetadata(x)$YY1short)))
	motifScoresYY1shortMed[[i]]=unlist(lapply(yy1categories[[i]][yy1index],function(x) median(getMaxMotif(elementMetadata(x)$YY1short))))
	
}
save(yy1categories,myscoresMerged,myscoresAll,myscoresMed,myFPKMMerged,myFPKMAll,myFPKMMed, withCTCF, withMCTCF, motifScoresCTCFAll, motifScoresCTCFMed, 
	withYY1, withMYY1, motifScoresYY1All, motifScoresYY1Med, withYY1short, withMYY1short, motifScoresYY1shortAll, motifScoresYY1shortMed, 
	file=paste(path,dir,"/ctcfyy1/YY1CTCF-",mycaller,"-properties.RData",sep=""))
####### analoguos analysis for all other properties, including CpG island overlap, transcripts, DHS, repeats, cell types ...  ######
####################################################################################################################################
