# Supplementary material for: Co-binding by YY1 identifies the transcriptionally active, highly conserved set of CTCF-bound regions in primate genomes
Source: Genome Biol. 2013 Dec 31;14(12):R148. doi: 10.1186/gb-2013-14-12-r148 (PMC4056453; doi:10.1186/gb-2013-14-12-r148)
Supplement: Additional file 2 — Scripts in Perl and R used for computational analyses. [file gb-2013-14-12-r148-S2.zip › GB_ccat_readpeaks.R]

###############################################################################################################################
##
## Name: GB_ccat_readpeaks.R
##
## Description
##	 Example of script that reads in peak data (CCAT 3.0 peak calls), merges peaks and outputs them in gff as well as GRanges format
## 
## Note 
##    This script requires functionality from GB_ctcfprimate-utils.R, reads the peak information from CCAT 3.0 peak calling
##    text files (for CTCF, YY1 and Pol2 peaks) and chromosome information from a text file (Chromosome_len_ensg60_organism.txt);
## 	  names, species and indices for these species as well as peak merging polycy are to be changed depending on the 
##    datasets employed
##	  R version 2.11.1, Bioconductor version 2.6
##
## Author:
##	   Petra Schwalie (petra.schwalie@epfl.ch), EPFL
##	   19/11/2013
##
################################################################################################################################

### load specific functionality ###
source("GB_ctcfprimate-utils.R")

##### initialize the peak lists (for each organism store peaks in GRanges format) ######
peaknrs=list(NA)
cctcf.GR=list(NA)
cyy1.GR=list(NA)
cpol2.GR=list(NA)

##### initialize the organisms #####
org=c("hsa","ptr","ggo","ppy","mml","pha","cja","mmu")
organisms=c("human","chimp","gorilla", "orangutan","macaque","baboon","marmoset","mouse")
### set which peak caller the data comes from ####
mycaller="ccat"
dir="/ccat/"
ccatdircontent=list.files(paste(path,dir,sep=""),pattern=".region$")


##################################################################################################################################################################
##### HUMAN DATA #################################################################################################################################################
i=1
###### reads in a file with all the chromosome information ######
chrlen=read.table(paste(genomepath,"/Chromosome_len_ensg60_",organisms[i],".txt",sep=""),sep="\t")
chrlen=CorrectChr(org,i,chrlen)
genome.GR<-GRanges(as.character(chrlen[,1]),IRanges(rep(1L,length(chrlen[,1])),chrlen[,2]), count=rep(0,length(chrlen[,1])), unique=rep(0,length(chrlen[,1])),score=rep(0,length(chrlen[,1])),coverage=rep(0,length(chrlen[,1])),summit=rep(NA,length(chrlen[,1])),type=rep("peak",length(chrlen[,1])))
goodchr=chrlen[,1]
dircontent=ccatdircontent[grep(org[i],ccatdircontent)]

ctcfdircontent=dircontent[grep("CTCF",dircontent)]
ctcfpeaks=list(NA)
for(p in 1:length(ctcfdircontent)) {
		ctcfpeaks[[p]]=ccat2GRange(read.table(paste(path,dir,ctcfdircontent[p],sep=""),sep="\t",header=FALSE),goodchr)
}
peaknrs[[i]]=paste(unlist(lapply(ctcfpeaks,function(x)length(x))),unlist(lapply(ctcfpeaks,function(x)length(x[which(elementMetadata(x)$FDR<=0.1)])))/unlist(lapply(ctcfpeaks,function(x)length(x))),sep="-")
names(peaknrs[[i]])=c(mysplit(ctcfdircontent[1:3],".sig",2,1),mysplit(ctcfdircontent[4:10], "_07",2,1))

### merge the cell lines and there inter-scell line
gm12=ccatUnion(path,dir,ctcfpeaks[[10]], ctcfpeaks[[10]],"hsaGM12878","noplot","TU",0.05)
gm813ab=ccatUnion(path,dir,ctcfpeaks[[5]], ctcfpeaks[[6]],"hsa813ab","plot","TU",0.1)
gm813ac=ccatUnion(path,dir,ctcfpeaks[[5]], ctcfpeaks[[7]],"hsa813ac","plot","TU",0.1)
gm813bc=ccatUnion(path,dir,ctcfpeaks[[6]], ctcfpeaks[[7]],"hsa813bc","plot","TU",0.1)
hsaLiver=ccatUnion(path,dir,ctcfpeaks[[8]], ctcfpeaks[[9]],"hsaLiver","plot","TU",0.1)
gm81=ccatUnion(path,dir,ctcfpeaks[[5]],gm813bc,"hsa813","plot","TU",0.1)
hsaLCL=ccatUnion(path,dir,gm12,gm81,"hsa","plot","TU",0.1)

#### write out the gff files #####
write.table(make_gff(gm12,0,paste("CTCF-",org[i],"-GM12878",sep=""),mycaller,"+"),paste(path,dir,"CTCF-",org[i],"-GM12878.gff",sep=""),sep="\t",row.names=FALSE,col.names=FALSE,quote=FALSE)
write.table(make_gff(hsaLCL,0,paste("CTCF-",org[i],"-LCL",sep=""),mycaller,"+"),paste(path,dir,"CTCF-",org[i],"-LCL.gff",sep=""),sep="\t",row.names=FALSE,col.names=FALSE,quote=FALSE)
write.table(make_gff(gm81,0,paste("CTCF-",org[i],"-813",sep=""),mycaller,"+"),paste(path,dir,"CTCF-",org[i],"-813.gff",sep=""),sep="\t",row.names=FALSE,col.names=FALSE,quote=FALSE)
write.table(make_gff(hsaLiver,0,paste("CTCF-",org[i],"-Liver",sep=""),mycaller,"+"),paste(path,dir,"CTCF-",org[i],"-Liver.gff",sep=""),sep="\t",row.names=FALSE,col.names=FALSE,quote=FALSE)

#### add the human peaks to the GRanges List object
cctcf.GR[[1]]=hsaLCL
cctcf.GR[[2]]=hsaLiver	


##### Pol2 as well ######
pol2peaknrs=list(NA)
pol2dircontent=dircontent[grep("Pol2",dircontent)]
pol2peaks=list(NA)
for(p in 1:length(pol2dircontent)) {
		pol2peaks[[p]]=ccat2GRange(read.table(paste(path,dir,pol2dircontent[p],sep=""),sep="\t",header=FALSE),goodchr)	
}
pol2peaknrs[[i]]=paste(unlist(lapply(pol2peaks,function(x)length(x))),unlist(lapply(pol2peaks,function(x)length(x[which(elementMetadata(x)$FDR<=0.1)])))/unlist(lapply(pol2peaks,function(x)length(x))),sep="-")
names(pol2peaknrs[[i]])=c(mysplit(pol2dircontent[1], org[i],2,1),mysplit(pol2dircontent[2:3],".sign",2,1))

### merge the cell lines and there inter-cell line
pol2LCL=ccatUnion(path,dir,pol2peaks[[2]],pol2peaks[[2]],"pol2LCL","noplot","TU",0.05)
pol2Liver=ccatUnion(path,dir,pol2peaks[[3]],pol2peaks[[3]],"pol2Liver","noplot","TU",0.05)

#### write out the gff files #####
write.table(make_gff(pol2LCL,0,paste("Pol2-LCL-",org[i],sep=""),mycaller,"+"),paste(path,dir,"Pol2-",org[i],"-LCL.gff",sep=""),sep="\t",row.names=FALSE,col.names=FALSE,quote=FALSE)
write.table(make_gff(pol2Liver,0,paste("Pol2-Liver-",org[i],sep=""),mycaller,"+"),paste(path,dir,"Pol2-",org[i],"-Liver.gff",sep=""),sep="\t",row.names=FALSE,col.names=FALSE,quote=FALSE)

#### add the human peaks to the GRanges List object
cpol2.GR[[1]]=pol2LCL
cpol2.GR[[2]]=pol2Liver

##### YY1 as well ######
yy1peaknrs=list(NA)
yy1dircontent=dircontent[grep("YY1",dircontent)]
yy1peaks=list(NA)
for(p in 1:length(yy1dircontent)) {
		yy1peaks[[p]]=ccat2GRange(read.table(paste(path,dir,yy1dircontent[p],sep=""),sep="\t",header=FALSE),goodchr)
}
yy1peaknrs[[i]]=paste(unlist(lapply(yy1peaks,function(x)length(x))),unlist(lapply(yy1peaks,function(x)length(x[which(elementMetadata(x)$FDR<=0.1)])))/unlist(lapply(yy1peaks,function(x)length(x))),sep="-")
names(yy1peaknrs[[i]])=c(mysplit(yy1dircontent[1:5], "_sc",2,1),mysplit(yy1dircontent[6:8],".sign",2,1))

### merge the cell lines and there inter-cell line
yy1LCL=ccatUnion(path,dir,yy1peaks[[1]], yy1peaks[[2]],"YY1-hg19-813","plot","TU",0.1)
yy1Liver=ccatUnion(path,dir,yy1peaks[[4]], yy1peaks[[5]],"YY1-hg19-Liver","plot","TU",0.1)

#### write out the gff files #####
write.table(make_gff(yy1LCL,0,"YY1-hg19-LCL",mycaller,"+"),paste(path,dir,"YY1-hsa-LCL.gff",sep=""),sep="\t",row.names=FALSE,col.names=FALSE,quote=FALSE)
write.table(make_gff(yy1Liver,0,"YY1-hg19-Liver",mycaller,"+"),paste(path,dir,"YY1-hsa-Liver.gff",sep=""),sep="\t",row.names=FALSE,col.names=FALSE,quote=FALSE)

#### add the human peaks to the GRanges List object
cyy1.GR[[1]]=yy1LCL
cyy1.GR[[2]]=yy1Liver


#### Make the YY1/CTCF interest vector ###
allctcf=union(union(cctcf.GR[[1]][which(cctcf.GR[[1]]%in%cctcf.GR[[2]])],cctcf.GR[[1]][which(!cctcf.GR[[1]]%in%cctcf.GR[[2]])]),cctcf.GR[[1]][which(!cctcf.GR[[1]]%in%cctcf.GR[[2]])])
allyy1=union(union(cyy1.GR[[1]][which(cyy1.GR[[1]]%in%cyy1.GR[[2]])],cyy1.GR[[1]][which(!cyy1.GR[[1]]%in%cyy1.GR[[2]])]),cyy1.GR[[1]][which(!cyy1.GR[[1]]%in%cyy1.GR[[2]])])
allctcfyy1=union(union(allctcf[which(allctcf%in%allyy1)],allctcf[which(!allctcf%in%allyy1)]),allyy1[which(!allyy1%in%allctcf)])
#### Save information into an R object ###
save(allctcfyy1, cctcf.GR,cpol2.GR,cyy1.GR, peaknrs, pol2peaknrs,yy1peaknrs, file=paste(path,dir,"CCAT-peaks.RData",sep=""))


#################################################################################################################################################
##### CHIMP DATA ################################################################################################################################
i=2
chrlen=read.table(paste(genomepath,"/Chromosome_len_ensg60_",organisms[i],".txt",sep=""),sep="\t")
chrlen=CorrectChr(org,i,chrlen)
genome.GR<-GRanges(as.character(chrlen[,1]),IRanges(rep(1L,length(chrlen[,1])),chrlen[,2]), count=rep(0,length(chrlen[,1])), unique=rep(0,length(chrlen[,1])),score=rep(0,length(chrlen[,1])),coverage=rep(0,length(chrlen[,1])),summit=rep(NA,length(chrlen[,1])),type=rep("peak",length(chrlen[,1])))
goodchr=chrlen[,1]
dircontent=ccatdircontent[grep(org[i],ccatdircontent)]

ctcfdircontent=dircontent[grep("CTCF",dircontent)]
ctcfpeaks=list(NA)
for(p in 1:length(ctcfdircontent)) {
		ctcfpeaks[[p]]=ccat2GRange(read.table(paste(path,dir,ctcfdircontent[p],sep=""),sep="\t",header=FALSE),goodchr)
}
peaknrs[[i]]=paste(unlist(lapply(ctcfpeaks,function(x)length(x))),unlist(lapply(ctcfpeaks,function(x)length(x[which(elementMetadata(x)$FDR<=0.1)])))/unlist(lapply(ctcfpeaks,function(x)length(x))),sep="-")
names(peaknrs[[i]])=c(mysplit(ctcfdircontent[1:3],".sig",2,1),mysplit(ctcfdircontent[4:8], "_07",2,1))

### merge the cell lines and there inter-scell line
EB176ab=ccatUnion(path,dir,ctcfpeaks[[4]], ctcfpeaks[[5]],"EB176ab","plot","TU",0.1)
EB176ac=ccatUnion(path,dir,ctcfpeaks[[4]], ctcfpeaks[[6]],"EB176ac","plot","TU",0.1)
EB176bc=ccatUnion(path,dir,ctcfpeaks[[5]], ctcfpeaks[[6]],"EB176bc","plot","TU",0.1)
ptr36222=ccatUnion(path,dir,ctcfpeaks[[7]], ctcfpeaks[[7]],"ptr36222","noplot","TU",0.05)
ptr18359=ccatUnion(path,dir,ctcfpeaks[[8]], ctcfpeaks[[8]],"ptr18359","noplot","TU",0.05)
EB176=EB176ab

chimp=ccatUnion(path,dir,ptr36222,ptr18359,"ptr","noplot","TU",0.1)
chimp=ccatUnion(path,dir,chimp,EB176,"ptr","noplot","TU",0.1)
cctcf.GR[[3]]=chimp

write.table(make_gff(EB176,0,"CTCF-ptr-EB176",mycaller,"+"),paste(path,dir,"CTCF-ptr-EB176.gff",sep=""),sep="\t",row.names=FALSE,col.names=FALSE,quote=FALSE)
write.table(make_gff(ptr36222,0,"CTCF-ptr-36222",mycaller,"+"),paste(path,dir,"CTCF-ptr-36222.gff",sep=""),sep="\t",row.names=FALSE,col.names=FALSE,quote=FALSE)
write.table(make_gff(ptr18359,0,"CTCF-ptr-18359",mycaller,"+"),paste(path,dir,"CTCF-ptr-18359.gff",sep=""),sep="\t",row.names=FALSE,col.names=FALSE,quote=FALSE)
write.table(make_gff(chimp,0,"CTCF-ptr-LCL",mycaller,"+"),paste(path,dir,"CTCF-ptr-LCL.gff",sep=""),sep="\t",row.names=FALSE,col.names=FALSE,quote=FALSE)


##### Pol2 as well ######
pol2dircontent=dircontent[grep("Pol2",dircontent)]
pol2peaks=list(NA)
for(p in 1:length(pol2dircontent)) {
	pol2peaks[[p]]=ccat2GRange(read.table(paste(path,dir,pol2dircontent[p],sep=""),sep="\t",header=FALSE),goodchr)	
}
pol2peaknrs[[i]]=paste(unlist(lapply(pol2peaks,function(x)length(x))),unlist(lapply(pol2peaks,function(x)length(x[which(elementMetadata(x)$FDR<=0.1)])))/unlist(lapply(pol2peaks,function(x)length(x))),sep="-")
names(pol2peaknrs[[i]])=c(mysplit(pol2dircontent[1], org[i],2,1),mysplit(pol2dircontent[2],".sign",2,1))
pol2chimp=ccatUnion(path,dir,pol2peaks[[1]], pol2peaks[[1]],"ptrpol2813ab","noplot","TU",0.05)
write.table(make_gff(pol2chimp,0,"Pol2-ptr",mycaller,"+"),paste(path,dir,"Pol2-ptr-LCL.gff",sep=""),sep="\t",row.names=FALSE,col.names=FALSE,quote=FALSE)
cpol2.GR[[3]]=pol2chimp

##### YY1 data ######
yy1dircontent=dircontent[grep("YY1",dircontent)]
yy1peaks=list(NA)
for(p in 1:length(yy1dircontent)) {
	yy1peaks[[p]]=ccat2GRange(read.table(paste(path,dir,yy1dircontent[p],sep=""),sep="\t",header=FALSE),goodchr)
}
yy1peaknrs[[i]]=paste(unlist(lapply(yy1peaks,function(x)length(x))),unlist(lapply(yy1peaks,function(x)length(x[which(elementMetadata(x)$FDR<=0.1)])))/unlist(lapply(yy1peaks,function(x)length(x))),sep="-")
names(yy1peaknrs[[i]])=c(mysplit(yy1dircontent[1:2], "_sc",2,1),mysplit(yy1dircontent[3],".sign",2,1))
yy1chimp=ccatUnion(path,dir,yy1peaks[[1]], yy1peaks[[2]],"yy1EB176","plot","TU",0.1)
write.table(make_gff(yy1chimp,0,"YY1-ptr",mycaller,"+"),paste(path,dir,"YY1-ptr-LCL.gff",sep=""),sep="\t",row.names=FALSE,col.names=FALSE,quote=FALSE)
cyy1.GR[[3]]=yy1chimp
save(allctcfyy1, cctcf.GR,cpol2.GR,cyy1.GR, peaknrs, pol2peaknrs,yy1peaknrs, file=paste(path,dir,"CCAT-peaks.RData",sep=""))

###### continue similarly for Gorilla, Orangutan, Macaque, Baboon, Marmoset and Mouse ########
##### [...]
#################################################################################################################################################


#################################################################################################################################################
###### load the final peak sets ######
load(paste(path,dir,"CCAT-peaks.RData",sep=""))

##### Make the merged and independent sets as well #####
mylen=lapply(cyy1.GR,function(x) length(x))

ctcfyy1.GR=list(NA)
yy1ctcf.GR=list(NA)
ctcfnyy1.GR=list(NA)
yy1nctcf.GR=list(NA)

for (i in 1:length(cctcf.GR)) {
	if (mylen[i]>1){
		ctcfyy1.GR[[i]]=cctcf.GR[[i]][which(cctcf.GR[[i]]%in%cyy1.GR[[i]])]
		yy1ctcf.GR[[i]]=cyy1.GR[[i]][which(cyy1.GR[[i]]%in%cctcf.GR[[i]])]
		ctcfnyy1.GR[[i]]=cctcf.GR[[i]][which(!cctcf.GR[[i]]%in%cyy1.GR[[i]])]
		yy1nctcf.GR[[i]]=cyy1.GR[[i]][which(!cyy1.GR[[i]]%in%cctcf.GR[[i]])]
	}
}

names(ctcfyy1.GR)=names(yy1ctcf.GR)=names(ctcfnyy1.GR)=names(yy1nctcf.GR)=names(cctcf.GR)

###### get  overlapnrs ######
mylen=lapply(cyy1.GR,function(x) length(x))
myunion=list(NA)
overlapvals=matrix(data=NA,ncol=length(mylen),nrow=4)
for (i in 1:length(cctcf.GR)) {
	if (mylen[i]>1){
		myunion[[i]]=union(cctcf.GR[[i]],cyy1.GR[[i]])
		mytemp=c(length(which(!cctcf.GR[[i]]%in%cyy1.GR[[i]])),length(which(cctcf.GR[[i]]%in%cyy1.GR[[i]])),
				 length(which(cyy1.GR[[i]]%in%cctcf.GR[[i]])),length(which(!cyy1.GR[[i]]%in%cctcf.GR[[i]])))
		overlapvals[,i]=c(mytemp[1]/(mytemp[1]+mytemp[2]),mytemp[2]/(mytemp[1]+mytemp[2]),mytemp[3]/(mytemp[3]+mytemp[4]),mytemp[4]/(mytemp[4]+mytemp[3]))*100
	}
}
colnames(overlapvals)=names(cctcf.GR)
rownames(overlapvals)=c("CTCF-o","CTCF-YY1","YY1-CTCF","YY1-o")
names(myunion)=names(cctcf.GR)

#### save the final peaks as well as overlap numbers #####
save(overlapvals,overlapvals,allctcfyy1, cctcf.GR,cpol2.GR,cyy1.GR, peaknrs, pol2peaknrs,yy1peaknrs,yy1peaknrs, ctcfyy1.GR, yy1ctcf.GR,yy1nctcf.GR,ctcfnyy1.GR, file=paste(path,dir,"CCAT-peaks.RData",sep=""))
################################################################################################################################################################################################################
