# Supplementary material for: Co-binding by YY1 identifies the transcriptionally active, highly conserved set of CTCF-bound regions in primate genomes
Source: Genome Biol. 2013 Dec 31;14(12):R148. doi: 10.1186/gb-2013-14-12-r148 (PMC4056453; doi:10.1186/gb-2013-14-12-r148)
Supplement: Additional file 2 — Scripts in Perl and R used for computational analyses. [file gb-2013-14-12-r148-S2.zip › GB_ccat_repeatanalysis.R]

###############################################################################################################################
##
## Name: GB_ccat_repeatanalysis.R
##
## Description
##	 Example of script that checks peak-repeat overlaps and calculates enrichments on peaks in repeat elements
## 
## Note 
##    This script requires functionality from GB_ctcfprimate-utils.R, reads the peak information from CCAT-peaks.RData
##    and repeat information from gff files obtained from Ensembl (Rep_organism.gff), 
##    retrieves chromosome length information from a text file (Chromosome_len_ensg60_organism.txt)
##	  saves the list of p-values for peak-repeat associations (binomial test) in the repeats/ folder
##	  R version 2.11.1, Bioconductor version 2.6
##
## Author:
##	   Petra Schwalie (petra.schwalie@epfl.ch), EPFL
##	   19/11/2013
##
################################################################################################################################


########## script that checks peak-repeats overlaps and enrichments ##########

### load specific functionality ###
source("ctcfprimate-utils.txt")

### initialise variables ####
chrpath="/homes/schwalie/src/CCAT3.0/config/"
mycaller="ccat"
dir="ccat/"
ccatdircontent=list.files(paste(path,dir,sep=""),pattern=".region$")

### initialise organisms ####
org=c("hsa","ptr","ggo","ppy","mml","pha","cja","mmu")
organisms=c("human","chimp","gorilla", "orangutan","macaque","baboon","marmoset","mouse")
myorganisms=c("human","human","chimp","gorilla", "orangutan","macaque","macaque","baboon","marmoset","marmoset","mouse")
myorg=c("hsa","hsa","ptr","ggo", "ppy","mml","mml","pha","cja","cja","mmu")

### load peak information ####
load(paste(path,dir,"CCAT-peaks.RData",sep=""))
chrpath=genomepath
ctcf.GR=cctcf.GR

#### Make the summits.GR #####
summits.GR=list(NA)
for(i in 1:length(ctcf.GR)) {
		summits.GR[[i]]=GRanges(seqnames(ctcf.GR[[i]]),IRanges(start(ctcf.GR[[i]]),width=1,names=names(ctcf.GR[[i]])) )
}
names(summits.GR)=names(ctcf.GR)

####### This GRanges object contains shifted peaks that are used as background, contrasted to the real peaks ######
load(paste(path,dir,"CTCF-shiftpeaks.RDdata",sep=""))
repeats.GR=list(NA)
pvallist=list(NA)

for (i in 1:length(myorganisms)) {
	if (mylen[i]>0) {
		# vector with chromosome information for organism #
		chrlen=read.table(paste(chrpath,"/Chromosome_len_ensg60_",myorganisms[i],".txt",sep=""),sep="\t")
		chrlen=CorrectChr(myorg,i,chrlen)
		##### Baboon repeats on macaque #####
		if (i%in%8) {
			#### Reads the repeat information from a gff file downloaded from ensembl #####
			repeats=ensgRep2GRange(paste(repeatpath,"Rep_",myorganisms[6],".gff",sep=""),as.character(chrlen[,1]))
		} else {
			#### Reads the repeat information from a gff file downloaded from ensembl #####
			repeats=ensgRep2GRange(paste(repeatpath,"Rep_",myorganisms[i],".gff",sep=""),as.character(chrlen[,1]))
		}
		bound.repeats=repeats[includedOverlap(summits.GR[[i]],repeats)$interval]
		names(bound.repeats)=paste(seqnames(bound.repeats),start(bound.repeats),end(bound.repeats),strand(bound.repeats),elementMetadata(bound.repeats)$name,sep=":")
		bound.repeats=bound.repeats[which(!duplicated(names(bound.repeats)))]
		myfamilies=unique(elementMetadata(bound.repeats)$family)
	
		#### check out the nr. of occurences for each family ####
		famnr=myfamilies
		names(famnr)=myfamilies
		for(k in 1:length(myfamilies)) {
			famnr[k]=length(which(as.character(elementMetadata(bound.repeats)$family)%in%myfamilies[k]))
		}
		myfamilies=myfamilies[which(as.numeric(famnr)>=5)]
		myfamilies=myfamilies[which(!myfamilies%in%c("Unknown"))]
	
		#### obtain the matrix of p-values (per family and repeat type in each family) #######
		#### ctcf.GR is the GRanges list with the peak information, shiftpeaks the random peaks, 500 the nr. of random to be considered
		#### change last argument to subclasses if also repeat types should be considered
		pvallist[[i]]=sapply(myfamilies,function(x) RepAssociationTest(ctcf.GR[[i]],shiftpeaks[[i]],x,bound.repeats,repeats,500,"nosubclasses"))
	
		#### save the bound repeats in a list too ####
		repeats.GR[[i]]=bound.repeats
		save(pvallist,file=paste(path,dir,"/repeats/CTCF-repeats-ensg-pvals.RData",sep=""))
	}
}

##### analoguous analysis for YY1 #####
### [...]
