# Supplementary material for: Co-binding by YY1 identifies the transcriptionally active, highly conserved set of CTCF-bound regions in primate genomes
Source: Genome Biol. 2013 Dec 31;14(12):R148. doi: 10.1186/gb-2013-14-12-r148 (PMC4056453; doi:10.1186/gb-2013-14-12-r148)
Supplement: Additional file 2 — Scripts in Perl and R used for computational analyses. [file gb-2013-14-12-r148-S2.zip › GB_compara_matchPeaks.pl]

###############################################################################################################################
##
## Name: GB_compara_matchPeaks.pl
##
## Description
##	 Example of script that mapes genomic intervals in species A to genomic intervals in other species using Ensembl Compara EPO MSAs
## 
## Note 
##    Reads a gff file (one row per peak) and outputs a tab-separated text file with one species per column
##	  Bioperl 1.2.3, Ensembl release 60; registry GB_compara_registry.txt
##
## Usage
##	  perl compara_match_peaks.pl -s organism -i Peakfile.gff -o Peakfile_out.txt
##
## Author:
##	   Petra Schwalie (petra.schwalie@epfl.ch), EPFL
##	   19/11/2013
##
################################################################################################################################


#### replace with path to libraries ####
use lib "Ensembl60/ensembl/modules/";
use lib "Ensembl60/ensembl-compara/modules/";
use lib "bioperl-live";

use Getopt::Long;
use Bio::EnsEMBL::Registry;
use Bio::EnsEMBL::Utils::Exception qw(throw);
use Bio::SimpleAlign;
use Bio::AlignIO;
use Bio::LocatableSeq;
use Getopt::Long;
use Data::Dumper;

sub trim($) {
	my $string =shift;
	$string =~ s/^\s+//;
	$string =~ s/\s+$//;
	return $string;
}


##########  Initialise species hash #########
my %species_xtra = (
	     "homo_sapiens" => 'Homo sapiens',
         "macaca_mulatta" => 'Macaca mulatta',
         "pan_troglodytes" => 'Pan troglodytes',
	     "pongo_pygmaeus" => 'Pongo pygmaeus',
         "gorilla_gorilla" => 'Gorilla gorilla',
          "callithrix_jacchus" => 'Callithrix jacchus',       
               );

my %species_ok = (
	       "human" => 'Homo sapiens',
           "macaque" => 'Macaca mulatta',
           "chimp" => 'Pan troglodytes',
	       "orangutan" => 'Pongo pygmaeus',
           "gorilla" => 'Gorilla gorilla',
           "marmoset" => 'Callithrix jacchus',       
               );

my %assemblies = (
	       "human" => 'GRCh37',
           "macaque" => 'MMUL_1.0',
           "chimp" => 'CHIMP2.1',
	       "orangutan" => 'PPYG2',
           "gorilla" => 'gorGor3',
           "marmoset" => 'C_jacchus3.2.1',       
               );


my %dbnames = (
	       "human" => 'homo_sapiens',
           "macaque" => 'macaca_mulatta',
           "chimp" => 'pan_troglodytes',
	       "orangutan" => 'pongo_pygmaeus',
           "gorilla" => 'gorilla_gorilla',
           "marmoset" => 'callithrix_jacchus',       
               );


warn join(" ","compara_match_peaks.pl",@ARGV),"\n";
my $helpmessage= "perl compara_match_peaks.pl -s species -i infile -o outfile\tList of species: human, macaque, chimp, orangutan, gorilla, marmoset \n";

&GetOptions(
	    'outfile|o:s'              => \$outfile,
	    'species|s:s'              => \$species,
	    'infile|i:s'              => \$infile,
	    'help|?' => \$help,
	   );

die "Run as $helpmessage" if $help;
die "Please provide correct IN and OUTPUT files, as well as a species: $helpmessage"  if ((not defined $outfile) ||(not defined $infile)||(not defined $species)) ;

# Open in and out files
open(IN, "$infile") or die("Cannot open $infile");
open(OUT, ">$outfile") or die("Cannot open $outfile");

# Initialize values 
my $min_bp_in_almnt = 10;
my $coord_system = "chromosome";

#For the 6 great apes:
my $alignment_type = "EPO";
my $set_of_species = "macaque:chimp:orangutan:human:gorilla:marmoset";

#### connecting to the DB, replace this with path to registry ######
my $registry="GB_compara_registry.txt";
Bio::EnsEMBL::Registry->load_all($registry);

my $genome_dbs;
my $method_links;
my $genome_db_adaptor = Bio::EnsEMBL::Registry->get_adaptor('Multi', 'compara', 'GenomeDB');
throw("Cannot connect to Compara!") if (!$genome_db_adaptor);

#### Get the Genome_DB adaptors for each species
 foreach my $this_species (split(":", $set_of_species)) {
    my $this_meta_container_adaptor = Bio::EnsEMBL::Registry->get_adaptor(
        $this_species, 'core', 'MetaContainer');
    throw("Registry configuration file has no data for connecting to <$this_species&")
       if (!$this_meta_container_adaptor);
    
   my $this_binomial_id = $this_meta_container_adaptor->get_Species->binomial;
   my $genome_db = $genome_db_adaptor->fetch_by_name_assembly($dbnames{$this_species}); 
  push(@$genome_dbs, $genome_db);
 }

#### Getting the alignment; 474 - change here for other alignments (this is Ensembl Compara 60, primate EPO)
my $method_link_species_set_adaptor = Bio::EnsEMBL::Registry->get_adaptor('Multi', 'compara', 'MethodLinkSpeciesSet');
my $method_link_species_set = $method_link_species_set_adaptor->fetch_by_dbID('474');
throw("The database does not contain any $alignment_type data for $set_of_species!")
    if (!$method_link_species_set);
print "I got the organisms!\n";

#### Getting the adaptors
my $slice_adaptor = Bio::EnsEMBL::Registry->get_adaptor($species, 'core', 'Slice');
throw("Registry configuration file has no data for connecting to <$species>") if (!$slice_adaptor);
print "All slice adaptors loaded!\n";

my $genomic_align_block_adaptor = Bio::EnsEMBL::Registry->get_adaptor('Multi', 'compara', 'GenomicAlignBlock');
throw("Cannot get GenomicAlignBlock adaptors") if (!$genomic_align_block_adaptor);
print "All genomic align blocks loaded!\n";

#loop through the peaks, get slice and get alignment block for each slice, then restrict between alignment positions #
while (my $peak=<IN>) {
  chomp($peak);
  trim($peak);
  my @peak=split(/\t/,$peak);
  my $query_slice = $slice_adaptor->fetch_by_region('toplevel', $peak[0], $peak[3], $peak[4]);

  if ($query_slice) {
    my $genomic_align_blocks = $genomic_align_block_adaptor->fetch_all_by_MethodLinkSpeciesSet_Slice($method_link_species_set, $query_slice);
    throw("Cannot get GenomicAlignBlock") if (!$genomic_align_blocks);

    foreach my $this_genomic_align_block (@$genomic_align_blocks) {
       my $genomic_align_array = $this_genomic_align_block->genomic_align_array();
      foreach my $genomic_align (@$genomic_align_array) {
	if ($species_xtra{$genomic_align->genome_db()->name()} eq $species_ok{$species}) {
        last;
      }
      }
      #Correcting the position: restrict to initial peak region
      $this_genomic_align_block= $this_genomic_align_block->restrict_between_reference_positions($peak[3],$peak[4]);

      if ($this_genomic_align_block) {
		my $genomic_align_array = $this_genomic_align_block->genomic_align_array();
		foreach my $genomic_align (@$genomic_align_array) {
	  		if ($species_xtra{$genomic_align->genome_db()->name()}) {
	    		print OUT $genomic_align->genome_db()->name().".".$genomic_align->dnafrag->name().".".$genomic_align->dnafrag_start().".".$genomic_align->dnafrag_end()."\t";
	  		}
		}
		print OUT "\n";
      }
    }
  }
}
exit;

close IN;
close OUT;
