# Supplementary material for: Co-binding by YY1 identifies the transcriptionally active, highly conserved set of CTCF-bound regions in primate genomes
Source: Genome Biol. 2013 Dec 31;14(12):R148. doi: 10.1186/gb-2013-14-12-r148 (PMC4056453; doi:10.1186/gb-2013-14-12-r148)
Supplement: Additional file 2 — Scripts in Perl and R used for computational analyses. [file gb-2013-14-12-r148-S2.zip › GB_compara_registry.txt]

use Bio::EnsEMBL::Compara::DBSQL::DBAdaptor;


Bio::EnsEMBL::Compara::DBSQL::DBAdaptor->new
  ( '-species' => "Multi",
    '-group'   => "compara",
    '-port'    => 5306,
    '-host'    => 'ensembldb.ensembl.org',
    '-user'    => 'anonymous',
    '-pass'    => '',
    '-dbname'  => 'ensembl_compara_60',
    );

Bio::EnsEMBL::DBSQL::DBAdaptor->new
  ( '-species' => "mouse",
    '-group'   => "core",
    '-port'    => 5306,
    '-host'    => 'ensembldb.ensembl.org',
    '-user'    => 'anonymous',
    '-pass'    => '',
    '-dbname'  => 'mus_musculus_core_60_37m',
    );

Bio::EnsEMBL::DBSQL::DBAdaptor->new
  ( '-species' => "macaque",
    '-group'   => "core",
    '-port'    => 5306,
    '-host'    => 'ensembldb.ensembl.org',
    '-user'    => 'anonymous',
    '-pass'    => '',
    '-dbname'  => 'macaca_mulatta_core_60_10o',
    );

Bio::EnsEMBL::DBSQL::DBAdaptor->new
  ( '-species' => "human",
    '-group'   => "core",
    '-port'    => 5306,
    '-host'    => 'ensembldb.ensembl.org',
    '-user'    => 'anonymous',
    '-pass'    => '',
    '-dbname'  => 'homo_sapiens_core_60_37e',
    );

Bio::EnsEMBL::DBSQL::DBAdaptor->new
  ( '-species' => "marmoset",
    '-group'   => "core",
    '-port'    => 5306,
    '-host'    => 'ensembldb.ensembl.org',
    '-user'    => 'anonymous',
    '-pass'    => '',
    '-dbname'  => 'callithrix_jacchus_core_60_321b',
    );

Bio::EnsEMBL::DBSQL::DBAdaptor->new
  ( '-species' => "rat",
    '-group'   => "core",
    '-port'    => 5306,
    '-host'    => 'ensembldb.ensembl.org',
    '-user'    => 'anonymous',
    '-pass'    => '',
    '-dbname'  => 'rattus_norvegicus_core_60_34b',
    );

Bio::EnsEMBL::DBSQL::DBAdaptor->new
  ( '-species' => "chimp",
    '-group'   => "core",
    '-port'    => 5306,
    '-host'    => 'ensembldb.ensembl.org',
    '-user'    => 'anonymous',
    '-pass'    => '',
    '-dbname'  => 'pan_troglodytes_core_60_21o',
    );

Bio::EnsEMBL::DBSQL::DBAdaptor->new
  ( '-species' => "orangutan",
    '-group'   => "core",
    '-port'    => 5306,
    '-host'    => 'ensembldb.ensembl.org',
    '-user'    => 'anonymous',
    '-pass'    => '',
    '-dbname'  => 'pongo_pygmaeus_core_60_1f',
    );

Bio::EnsEMBL::DBSQL::DBAdaptor->new
  ( '-species' => "gorilla",
    '-group'   => "core",
    '-port'    => 5306,
    '-host'    => 'ensembldb.ensembl.org',
    '-user'    => 'anonymous',
    '-pass'    => '',
    '-dbname'  => 'gorilla_gorilla_core_60_3c',
    );

Bio::EnsEMBL::DBSQL::DBAdaptor->new
  ( '-species' => "zebrafish",
    '-group'   => "core",
    '-port'    => 5306,
    '-host'    => 'ensembldb.ensembl.org',
    '-user'    => 'anonymous',
    '-pass'    => '',
    '-dbname'  => 'danio_rerio_variation_60_9',
    );

Bio::EnsEMBL::DBSQL::DBAdaptor->new
  ( '-species' => "tetradon",
    '-group'   => "core",
    '-port'    => 5306,
    '-host'    => 'ensembldb.ensembl.org',
    '-user'    => 'anonymous',
    '-pass'    => '',
    '-dbname'  => 'tetraodon_nigroviridis_core_60_8e',
    ); 
Bio::EnsEMBL::DBSQL::DBAdaptor->new
  ( '-species' => "xenopus",
    '-group'   => "core",
    '-port'    => 5306,
    '-host'    => 'ensembldb.ensembl.org',
    '-user'    => 'anonymous',
    '-pass'    => '',
    '-dbname'  => 'xenopus_tropicalis_core_60_41q',
    );

1;
