# Supplementary material for: Co-binding by YY1 identifies the transcriptionally active, highly conserved set of CTCF-bound regions in primate genomes
Source: Genome Biol. 2013 Dec 31;14(12):R148. doi: 10.1186/gb-2013-14-12-r148 (PMC4056453; doi:10.1186/gb-2013-14-12-r148)
Supplement: Additional file 2 — Scripts in Perl and R used for computational analyses. [file gb-2013-14-12-r148-S2.zip › GB_ctcfprimate-utils.R]

###############################################################################################################################
##
## Name: GB_ctcfprimate-utils.R
##
## Description
##	 Example of script that various functionality for reading, formating, processing peaks obtained by CCAT and comparative 
##   information obtained through Ensembl EPO MSAs
## 
## Note 
##   To be sourced
##	 R version 2.11.1, Bioconductor version 2.6
##
## Author:
##	   Petra Schwalie (petra.schwalie@epfl.ch), EPFL
##	   19/11/2013
##
################################################################################################################################


####################################################################################################################################
###################################################### GENERAL FUNCTIONALITY  ######################################################
ccat2GRange <-function(peaks,goodchr) {
#### function that transforms ccat file to GRange objects  ####
	peaks=peaks[which(peaks[,1]%in%goodchr),]
	peaks=GRanges(peaks[,1],IRanges(peaks[,3],peaks[,4]),summit=peaks[,2],count=peaks[,5],input=peaks[,6],score=peaks[,7],FDR=peaks[,8])
	names(peaks)=paste(seqnames(peaks),elementMetadata(peaks)$summit,sep=":")
	return(peaks)
}

make_gff <- function (mypeaks,extend,what,caller,mystrand) {
#### Transforms a GRange object into a GFF one  ####

	mypeaks.gff<-cbind(as.character(seqnames(mypeaks)),caller,what,start(mypeaks)-extend,end(mypeaks)+extend,elementMetadata(mypeaks)$score,mystrand,".",names(mypeaks))
	return (mypeaks.gff)
}

mysplit <- function (vector,splitsign,numbers,position) {
#### Splits a character vector by splitsign ####
	return(unlist(strsplit(as.character(vector),splitsign))[seq(position,length(vector)*numbers,by=numbers)])
}

includedOverlap <- function(included.GR,interval.GR) {
#### Analyses the overlap between 2 GRanges objects looking at which A is included in B ####
#### returns the indices for both the interval (first element of list) and the included GRange (second list element)  ####

	tempmotifs1=GRanges(seqnames(included.GR),IRanges(start(included.GR),width=1))
	tempmotifs2=GRanges(seqnames(included.GR),IRanges(end(included.GR),width=1))
	matches1=matchMatrix(findOverlaps(interval.GR,tempmotifs1,select="all"))
	matches2=matchMatrix(findOverlaps(interval.GR,tempmotifs2,select="all"))
	indexinterval=matches1[which(matches1[,1]%in%matches2[,1]),1]
	indexincluded=matches1[which(matches1[,2]%in%matches2[,2]),2]
	indices=list(indexinterval,indexincluded)
	names(indices)=c("interval","included")
	return(indices)
}

ccatUnion <- function(path,dir,u2I.GR, u3I.GR,set,toplot,trueunion,maxfdr) {
#### union of the regions that overlap 1bp; peak-calling method ccat #### 
#### first correct for the cases in which i have double merging ####
	if (length(elementMetadata(u2I.GR)$ScoreDiff)>0) {
		elementMetadata(u2I.GR)=elementMetadata(u2I.GR)[4:8]
	}
	if (length(elementMetadata(u3I.GR)$ScoreDiff)>0) {
		elementMetadata(u3I.GR)=elementMetadata(u3I.GR)[4:8]
	}
	### put in an FDR filter at 0.05###
	u2I.GR=u2I.GR[which(elementMetadata(u2I.GR)$FDR<=maxfdr)]
	u3I.GR=u3I.GR[which(elementMetadata(u3I.GR)$FDR<=maxfdr)]
	
	uI.GR=union(u2I.GR[which(u2I.GR%in%u3I.GR)],u3I.GR[which(u3I.GR%in%u2I.GR)])
	index1=matchMatrix(findOverlaps(uI.GR,u2I.GR))
	colnames(index1)=c("Union","Set1")
	index2=matchMatrix(findOverlaps(uI.GR,u3I.GR))
	colnames(index2)=c("Union","Set2")
	index=merge(index1,index2,by="Union")
	
	### for each index ####
	set1=as.data.frame(elementMetadata(u2I.GR))
	set2=as.data.frame(elementMetadata(u3I.GR))
	elementMetadata(uI.GR)=t(sapply(unique(index[,1]),function(x) getUnique(set1,set2,index,x)))
	
	if (trueunion%in%c("trueunion","TU","TRUEUNION")) {
		u2I.GR=u2I.GR[which(elementMetadata(u2I.GR)$FDR<=0.05)]
		u3I.GR=u3I.GR[which(elementMetadata(u3I.GR)$FDR<=0.05)]
		u2extra=u2I.GR[which(!u2I.GR%in%uI.GR)]
		u2extra=c(u2extra,u3I.GR[which(!u3I.GR%in%uI.GR)])
		if(length(u2extra)>0) {
			mynames=paste(set,seqnames(u2extra),start(u2extra),end(u2extra),sep=":")
			u2extra=u2extra[which(!duplicated(mynames))]
			elementMetadata(u2extra)$SummitDiff=0
			elementMetadata(u2extra)$ScoreDiff=0
			elementMetadata(u2extra)$Nrs=1
			elementMetadata(u2extra)=elementMetadata(u2extra)[c(6:8,1:5)]
			uI.GR=c(uI.GR,u2extra)
		}
	}
	mynames=paste(set,seqnames(uI.GR),start(uI.GR),end(uI.GR),sep=":")
	uI.GR=uI.GR[which(!duplicated(mynames))]
	names(uI.GR)=paste(set,seqnames(uI.GR),start(uI.GR),end(uI.GR),sep=":")
	return(uI.GR)
}

getUnique <- function(set1,set2,index,x) {
#### Subfunction for ccatUnion  ####
	found1=set1[unique(index[which(index[,1]%in%x),2]),]
	values1=apply(found1,2,sum)
	values1[c(1,4,5)]=values1[c(1,4,5)]/dim(found1)[1]
	
	found2=set2[unique(index[which(index[,1]%in%x),3]),]
	values=apply(found2,2,sum)
	values[c(1,4,5)]=values[c(1,4,5)]/dim(found2)[1]
	
	matched=cbind(values1,values)
	matched=c(abs(matched[1,1]-matched[1,2]), abs(matched[4,1]-matched[4,2]),(dim(found2)[1]+dim(found1)[1])/2,apply(matched[1:4,],1,mean),min(matched[5,]))
	
	names(matched)[1:3]=c("SummitDiff","ScoreDiff","Nrs")
	names(matched)[8]=c("FDR")
	return(matched)
}
####################################################################################################################################
####################################################################################################################################


####################################################################################################################################
###################################################### FUNCTIONALITY FOR COMPARATIVE ANALYSES ######################################

permut<- function(limit,total) {
##### Function that creates permutations #####
	all=permutations(2,total,repeats.allowed=TRUE)-1
	index=apply(all,1,sum)
	choosen=all[which(index==limit),]
	return(apply(choosen,1,function(x) paste(x,sep="",collapse="")))
}

correct <- function( x,dborganisms) {
#### Function that corrects the compara output #####
	x=as.matrix(x)
	myvector=rep(NA,length(dborganisms))
	for (ind in 1:length(dborganisms)) {
		mypos=which(sapply(as.vector(x),function(y) mysplit(y,"[.]",4,1)%in%dborganisms[ind]))
		if(length(mypos)==1) {
			myvector[ind]=x[mypos]
		} 
	}
	return(myvector)
}

getPeakOverlapJul <- function(compara.list,peaks.GR,categories,dborganisms,dborganismsIndex, comparaindex,peakindex) {
##### Function that calculates the overlaps of compara-mapped regions with binding sites  ######
## parameters: compara.list is a list of arrays (list of nrs elements, arrays of nrs columns) containing the compara mappings 
## peaks.GR is a GRanges list of binding site coordinates in each species
## categories are the different conservation categories, dborganisms contains the names of the organisms
## indices are needed to map the compara species to the dborganisms vectors & the peak GRanges (can be used for subsetting)
## returns a vector containing a list of arrays (corresponds to compara.list, with the actual peak cordinates) and 
## mycats, an array with the numbers of peaks in each conservation category
	mylen=unlist(lapply(peaks.GR,function(x) length(x)))
	bound.list=list(NA)
	categories=paste(rep(1,length(dborganismsIndex[which(dborganismsIndex%in%which(mylen>0))])),sep="",collapse="")
	for (i in 1:(length(dborganismsIndex[which(dborganismsIndex%in%which(mylen>0))])-1)) {
		categories=c(categories,permut(i,length(dborganismsIndex[which(dborganismsIndex%in%which(mylen>0))])) )
	}
	categories=sort(categories)	
	mycats=matrix(data=0,ncol=length(categories),nrow=length(peakindex))
	for (i in 1:min(length(peakindex),length(compara.list))) {
		if(length(compara.list[[i]])>1) {
			temp.compara.list=compara.list[[i]][,comparaindex]
			temp.dborganisms=dborganisms[comparaindex]
			mymatrix=sapply(dborganismsIndex[which(dborganismsIndex%in%which(mylen>0))],function(x) overlapPeaks(temp.compara.list[,x],peaks.GR,temp.dborganisms,x))
			testmatrix=mymatrix
			testmatrix=t(apply(mymatrix,1,function(x) replace(x,which(!is.na(x)),1)))
			testmatrix=t(apply(testmatrix,1,function(x) replace(x,which(is.na(x)),0)))
			cats=apply(testmatrix,1,function(x) paste(x,sep="",collapse=""))
			mymatrix=cbind(mymatrix,cats)
			bound.list[[i]]=apply(mymatrix,1,function(x) paste(x,sep=";",collapse=";"))
			for (k in 1:length(categories)) {
				mycats[i,k]=length(which(cats%in%categories[k]))
			}
		}
	}
	colnames(mycats)=categories
	rownames(mycats)=names(peaks.GR)[peakindex]
	return(list(bound.list,mycats,categories))
}

overlapPeaks <- function(x,summits.GR,dborganisms,mycol) {
###### Auxiliary functionality, called by getPeakOverlap, calculates the overlaps of compara-mapped regions with binding sites #####
	#### remove some mapping artefacts and empty slots ####
	x=replace(x,which(is.na(x)),"mock.1.1.1")
	x=replace(x,grep("GL",x),"mock.1.1.1")
	x=replace(x,grep("ACFV",x),"mock.1.1.1")
	x=replace(x,grep("pan_troglodytes.9.13638175856606",x),"mock.1.1.1")
	#### get the coordinate information for the right species####
	myspec=unique(mysplit(x,"[.]",4,1))
	myspec=myspec[which(!is.na(myspec))]
	index=which(dborganisms%in%myspec)
	if(length(index)>1) {
		index=index[which(index%in%mycol)]
	}
	myint=GRanges(mysplit(x,"[.]",4,2),IRanges(as.numeric(mysplit(x,"[.]",4,3)),as.numeric(mysplit(x,"[.]",4,4))))
	##### check for species x how many mapped regions in all the other species of interest have a peak ######
	myoverlaps=matchMatrix(findOverlaps(myint,summits.GR[[index]]))
	vector=rep(NA,length(x))
	vector[myoverlaps[,1]]=names(summits.GR[[index]][myoverlaps[,2]])
	return(vector)
}
 

mapPeakConsJul <- function(p.GR,mybound,myboundyy1,index,index2,colnr1,colnr2,doboth="both") {
####### Adds the conservation information to a GRanges List object as elementMetadata #############################
####### requires a peak list and a matrix containing conservation information per peak (or two matrices if YY1 too) 
####### colnr is the nr. of ; separated fields and index the field of interest
####### doboth is set to "both" if both YY1 and CTCF conservation information need to be processed
	mypeaks=cbind(names(p.GR),seq(1,length(p.GR),by=1))
	if (doboth%in%"both") {
		mybound=cbind(mysplit(mybound,";",colnr1,index),mysplit(mybound,";",colnr1,colnr1),
					  mysplit(myboundyy1,";",colnr2,index2),mysplit(myboundyy1,";",colnr2,colnr2))
		colnames(mybound)=c("ID","cons","YY1","YY1cons")
	}
	else {
		mybound=cbind(mysplit(mybound,";",colnr1,index),mysplit(mybound,";",colnr1,colnr1),NA,paste(rep(0,colnr2-1),collapse=""))
	}
	colnames(mybound)=c("ID","cons","YY1","YY1cons")
	colnames(mypeaks)=c("ID","Index")
	myboundpeaks=merge(mypeaks,mybound,by="ID")
	indices=as.numeric(as.vector(myboundpeaks[,2]))
	conservation=as.character(myboundpeaks[,3])
	conservationyy1=as.character(myboundpeaks[,5])
	mynames=names(p.GR)
	mycons=t(sapply(1:length(mynames),function(x) getPeakConsJul(x,mynames,indices,conservation,conservationyy1,colnr1,colnr2)))
	elementMetadata(p.GR)$conservation=mycons[,2]
	elementMetadata(p.GR)$conservationYY1=mycons[,3]
	return(p.GR)
}

getPeakConsJul <- function(x,mynames,indices,conservation, conservationyy1,colnr1,colnr2) {
####### Auxiliary functionality for mapPeakConsJul, checks conservation for a single peak #########
	myindex=which(indices%in%x)
	if (length(myindex)==0) {
		return(c(mynames[x],paste(rep(0,colnr1-1),collapse=""),paste(rep(0,colnr2-1),collapse="")))
	} else {
		return(c(mynames[x],conservation[myindex],conservationyy1[myindex]))
	}
}
####################################################################################################################################
####################################################################################################################################


####################################################################################################################################
############################################### FUNTIONS FOR REPEAT ANALYSIS #######################################################

ensgRep2GRange <- function(infile,goodchr) {
###### Transforms an Ensembl-obtained repeat info file into a GRanges object ######
	repeats=read.table(infile,header=FALSE,colClasses=c("character","numeric","numeric","character","character","numeric","character","character"),sep="\t")
	repeats=repeats[which(!repeats[,8]%in%c("Satellite repeats","Simple repeats","Other repeats","Low complexity regions")),]
	repeats[which(repeats[,4]%in%"1"),4]="+"
	repeats[which(repeats[,4]%in%"-1"),4]="-"
	repeats.GR=GRanges(repeats[,1],IRanges(repeats[,2],repeats[,3]),score=repeats[,6],strand=repeats[,4],name=repeats[,5],family=repeats[,7],class=repeats[,8])
	repeats.GR=repeats.GR[which(seqnames(repeats.GR)%in%goodchr)]
	rm(repeats)
	return(repeats.GR)
}

RepAssociationTest <- function(mypeaks,myrandom,myfamily,bound.repeats,repeats,testnrs,subclasses) {	
###### Function that obtains the p-values for peak-repeat overlaps #######
	mouse.B2.GR=bound.repeats[which(elementMetadata(bound.repeats)$family%in%myfamily)]
	repeats.GR=repeats[which(elementMetadata(repeats)$family%in%myfamily)]
	mytypes=as.character(unique(elementMetadata(mouse.B2.GR)$name))
	
	#### check out the number of occurences first ####
	typenr=mytypes
	names(typenr)=mytypes
	for(k in 1:length(mytypes)) {
		typenr[k]=length(which(as.character(elementMetadata(mouse.B2.GR)$name)%in%mytypes[k]))
	}
	
	pvals=matrix(data=NA,nrow=(length(mytypes)+1),ncol=4)
	pvals[1,1:3]=getP(repeats.GR,mypeaks,myrandom,testnrs)
	pvals[1,4]=length(mouse.B2.GR)	
	
	if (subclasses%in%"subclasses") {
		if (length(mytypes)>0) {
			for (k in 1:length(mytypes)) {
				repeats.GR=repeats[which(elementMetadata(repeats)$name%in%mytypes[k])]
				pvals[k+1,1:3]=getP(repeats.GR,mypeaks,myrandom,testnrs)
				pvals[k+1,4]=typenr[k]
			}
			rownames(pvals)=c(myfamily,mytypes)
			colnames(pvals)=c("p.val","Obeserved","Expected","RABs")
		} else {
			pvals=pvals[1,]
			names(pvals)=c("p.val","Obeserved","Expected","RABs")		
		}
	} else {
		pvals=pvals[1,]
		names(pvals)=c("p.val","Obeserved","Expected","RABs")
	}
	return(pvals)
}

getP <- function(repeats.GR,mypeaks,myrandom,testnrs) {
##### gets binomial p-value for peak-repeat overlaps ######
	realnr=getSimpleRepeatOverlap(repeats.GR,mypeaks)
	
	mystats=matrix(data=NA,ncol=2,nrow=testnrs)
	for (index in 1:testnrs) {
		mystats[index,]=getSimpleRepeatOverlap(repeats.GR,myrandom[[index]])[c(3,2)]
	}
	mystats=cbind(mystats,mystats[,1]/(mystats[,2]+mystats[,1]))
	return(c(binom.test(realnr[3],(realnr[3]+realnr[2]),p=max(mystats[,3]),alternative="greater")$p.value,realnr[3]/(realnr[3]+realnr[2]),max(mystats[,3])))
}

getSimpleRepeatOverlap<- function(repeats.GR,mypeaks) {
###### gets overlaps between peaks and repeats ########
	#at least 10bp overlap#
	repeats.GR=GRanges(seqnames(repeats.GR),IRanges(c(start(repeats.GR)+5),c(end(repeats.GR)-5)))
	indexoverlap=matchMatrix(findOverlaps(mypeaks,repeats.GR))
	peakonly=length(which(!(1:length(mypeaks))%in%indexoverlap[,1]))
	repeatonly=length(which(!(1:length(repeats.GR))%in%indexoverlap[,2]))
	repeatpeaks=length(which((1:length(repeats.GR))%in%indexoverlap[,2]))
	return(c(peakonly,repeatonly,repeatpeaks))
}
####################################################################################################################################
####################################################################################################################################

#### load the needed libraries
library(gtools)
library(GenomicRanges)
